# Supplementary material for: Rapid Synthesis of Noble Metal Colloids by Plasma–Liquid Interactions
Source: Materials (Basel). 2024 Feb 21;17(5):987. doi: 10.3390/ma17050987 (PMC10933880; doi:10.3390/ma17050987)
Supplement: Supplementary file 1 [file materials-17-00987-s001.zip]

Archive with 1 entries (1 files):
- materials-2800544-supplementary.pdf
